# Supplementary material for: Femoral neck shaft angle measurement on plain radiography: is standing or supine radiograph a reliable template for the contralateral femur?
Source: BMC Musculoskelet Disord. 2022 Dec 14;23:1092. doi: 10.1186/s12891-022-06071-5 (PMC9749307; doi:10.1186/s12891-022-06071-5)
Supplement: Supplementary file 1 — Additional file 1. [file 12891_2022_6071_MOESM1_ESM.xlsx]

## Sheet: NSA
Supplementary material: The data used in the analysis entitled "Femoral Neck Shaft Angle Measurement on Plain Radiography: An approach for Management of Proximal Femur Fractures".
Upright X-ray Age	Upright X-ray Gender	Supine X-ray Age	Supine X-ray Gender	Upright X-ray Right NSA (reviewer 1)	Upright X-ray LEFT NSA (reviewer 1)	Upright X-ray Right NSA (reviewer 2)	Upright X-ray LEFT NSA (reviewer 2)	Supine X-ray Right NSA (reviewer 1)	Supine X-ray LEFT NSA (reviewer 1)	Supine X-ray Right NSA (reviewer 2)	Supine X-ray LEFT NSA (reviewer 2)
18	2	18	2	128	129	131	122	133	131	132	134
18	2	18	2	135	130	127	137	128	131	135	135
20	2	18	2	135	135	135	134	124	119	133	134
22	2	19	2	133	129	134	135	135	135	139	138
22	2	19	2	133	126	133	132	134	133	144	138
23	2	20	2	132	129	136	132	131	125	131	134
24	2	20	2	139	136	144	140	130	131	132	129
29	2	20	2	131	134	132	130	126	127	138	131
30	2	21	2	136	132	133	136	135	136	140	138
31	2	21	2	119	117	123	124	134	131	138	137
31	2	22	2	137	119	131	128	135	133	138	142
32	2	22	2	121	124	129	128	139	140	139	140
32	2	22	2	133	132	128	132	134	128	138	142
32	2	22	2	129	123	133	132	130	123	128	129
33	2	23	2	127	124	134	130	143	135	137	142
33	2	23	2	127	127	129	133	145	139	150	140
33	2	23	2	131	129	137	133	124	125	131	132
34	2	24	2	129	130	133	135	139	128	141	140
36	2	24	2	131	125	135	130	147	141	150	147
36	2	25	2	134	130	132	132	133	128	140	132
36	2	26	2	137	127	133	126	120	120	126	129
36	2	27	2	140	133	149	136	123	117	126	124
36	2	27	2	126	123	130	132	136	128	134	135
37	2	27	2	132	135	137	140	130	130	135	135
37	2	27	2	135	130	137	135	135	134	139	143
39	2	29	2	129	125	127	130	126	118	138	133
40	2	29	2	117	119	124	126	135	143	138	148
40	2	30	2	127	122	132	130	134	136	144	139
41	2	30	2	126	123	128	126	139	135	145	140
41	2	31	2	125	126	125	133	127	126	135	133
42	2	32	2	147	139	144	139	137	133	147	140
42	2	34	2	126	124	126	124	142	135	138	140
42	2	34	2	130	130	131	135	129	125	136	130
42	2	34	2	125	118	132	129	119	121	131	128
43	2	35	2	145	142	138	142	132	126	133	134
43	2	35	2	128	126	127	125	139	132	138	144
43	2	36	2	135.8	135.8	137.9	137.2	134	127	140	141
44	2	36	2	133	130	133	130	132	130	142	137
44	2	37	2	115	116	118	125	141	140	149	149
44	2	37	2	120	128	128	132	128	132	142	140
45	2	38	2	124	126	124	132	125	121	132	126
46	2	39	2	132	130	136	134	129	122	131	134
46	2	39	2	136	129	129	137	132	130	142	135
46	2	40	2	132	127	134	132	142	136	144	141
46	2	40	2	133	129	138	136	119	122	131	132
47	2	40	2	129	126	130	126	132	126	133	133
47	2	41	2	135	132	135	137	123	131	129	134
47	2	41	2	127	130	127	134	119	120	116	123
48	2	43	2	132	130	136	132	136	125	142	134
48	2	44	2	126	123	126	126	132	128	138	135
48	2	45	2	127	130	133	132	134	130	146	139
49	2	46	2	128	134	140	141	130	128	134	137
49	2	46	2	129	132	129	135	114	117	131	129
49	2	47	2	134	128	145	139	130	121	137	133
50	2	47	2	132	125	136	132	135	137	143	141
50	2	47	2	123	123	127	127	132	132	141	141
50	2	48	2	123	121	129	131	138	131	142	139
50	2	48	2	121	118	127	128	134	137	145	146
51	2	49	2	138	135	133	140	123	123	134	129
51	2	49	2	129	130	131	133	132	127	140	137
51	2	49	2	131	126	131	128	140	135	144	142
51	2	50	2	133	127	132	133	130	129	138	139
51	2	50	2	129	125	132	128	117	116	125	129
52	2	50	2	122	130	130	127	132	125	139	139
52	2	50	2	135	127	134	132	131	127	138	128
52	2	50	2	119	119	126	126	132	132	141	141
52	2	50	2	126	131	134	133	126	133	139	140
52	2	50	2	129	123	128	128	123	119	128	129
52	2	50	2	128	119	126	136	142	139	139	144
52	2	51	2	129	125	140	137	133	134	140	135
53	2	52	2	129	125	136	134	137	129	141	136
54	2	52	2	125	126	135	135	132	133	140	145
54	2	53	2	126	122	127	126	125	120	132	136
55	2	53	2	131	130	134	135	128	120	136	134
55	2	53	2	123	126	124	129	124	127	128	127
55	2	53	2	118	119	123	126	149	143	146	144
56	2	54	2	128	122	124	129	139	134	143	135
56	2	55	2	123	119	122	128	136	134	146	135
57	2	56	2	139	137	136	146	126	120	132	130
57	2	57	2	132	130	132	135	131	121	141	133
57	2	59	2	135	129	135	134	127	125	129	135
57	2	60	2	124	124	126	134	125	130	135	136
58	2	60	2	113	115	123	130	124	120	134	128
59	2	60	2	136	132	136	133	129	130	132	136
59	2	60	2	141	135	138	136	140	131	150	136
59	2	61	2	137	133	136	138	140	139	143	149
60	2	61	2	127	131	127	130	122	121	130	131
60	2	62	2	122	124	122	125	131	122	137	134
61	2	63	2	138	135	129	137	123	119	130	133
61	2	64	2	126	129	127	128	141	134	147	138
61	2	65	2	127	123	133	131	124	123	124	131
62	2	65	2	132	129	133	137	139	131	147	132
62	2	66	2	131	127	133	127	123	116	133	131
62	2	68	2	122	117	122	124	129	128	131	127
62	2	69	2	123	119	125	119	123	126	129	131
62	2	69	2	134	123	133	141	121	117	128	127
64	2	70	2	125	130	131	135	120	121	128	134
65	2	70	2	131	133	134	138	134	130	137	141
66	2	76	2	135	127	136	133	118	116	125	127
66	2	78	2	127	122	137	163	134	131	140	136
19	1	18	1	130.9	130.2	131.4	130.7	137	131	138	135
20	1	18	1	132	131	133	134	141	144	139	145
20	1	18	1	125	127	132	132	144	137	140	140
20	1	19	1	144	144	146	145	130	125	133	131
20	1	21	1	132	130.5	130.1	129.5	124	123	134	138
21	1	21	1	138	133	136	142	150	146	155	149
22	1	21	1	129	131	130	135	138	131	145	145
23	1	22	1	134	134	143	139	139	136	143	138
24	1	22	1	138	131	136	139	130	127	136	141
24	1	22	1	131.6	131.2	134.3	132.3	146	138	150	140
27	1	23	1	132	138	131	133	122	123	132	138
27	1	23	1	130	126	128	127	134	129	140	148
27	1	23	1	123	118	130	124	142	136	150	144
27	1	24	1	132.4	130.3	133.7	130.9	138	134	143	146
27	1	24	1	141.3	140.9	139	134.9	139	136	141	136
27	1	24	1	132	133.3	129.5	129.5	127	125	130	135
27	1	25	1	135.7	135.9	130.3	130.5	123	122	132	132
28	1	25	1	136.7	137.4	130.5	138.5	125	127	126	129
28	1	25	1	130	131.4	130.4	129.2	126	129	130	135
28	1	26	1	142.5	141.9	140	139.9	138	135	140	141
28	1	27	1	139.7	140.1	132	132.3	134	128	136	134
29	1	27	1	133	133.6	130.9	131.7	129	125	133	128
30	1	27	1	132.1	131.1	130.7	131.5	136	136	138	140
30	1	28	1	131.8	131.7	130	130.1	135	136	135	140
31	1	28	1	127	130	135	138	144	136	140	151
32	1	28	1	132	128	136	137	143	126	145	143
32	1	28	1	129	125	133	137	123	124	137	136
32	1	30	1	131.4	131.4	134.7	130.7	138	123	140	132
33	1	30	1	131	126	125	122	131	127	138	133
33	1	31	1	131	130	138	131	124	124	132	129
34	1	31	1	136	132	136	138	138	132	144	135
34	1	31	1	126	129	129	135	140	123	139	138
34	1	32	1	128	120	126	132	128	125	134	130
36	1	33	1	133	136	135	136	134	125	142	129
36	1	34	1	125	127	135	131	124	123	131	128
36	1	34	1	136.4	135.8	136.6	137.3	138	129	142	138
37	1	34	1	127	124	128	137	123	126	132	128
37	1	34	1	138.6	139	140.2	141.3	139	138	137	141
38	1	34	1	132	133	135	141	127	126	138	136
38	1	35	1	134	134	136	137	135	128	131	130
38	1	35	1	129.4	132.2	129.3	133.3	136	124	132	131
38	1	36	1	141.7	142.6	139.8	138.9	133	126	136	136
39	1	37	1	134.4	135.2	132.5	132.1	139	129	137	137
40	1	37	1	127	127	130	132	136	127	143	134
41	1	38	1	130	130	131	133	130	127	136	139
41	1	38	1	131.6	130.8	133.4	130.2	130	124	131	128
41	1	39	1	140	139.6	131.4	133.1	132	133	139	141
44	1	40	1	121	121	126	129	127	119	133	133
47	1	40	1	132	128	134	133	146	138	149	145
48	1	40	1	136	136	135	133	120	123	130	128
48	1	41	1	130	126	135	136	122	125	130	126
48	1	41	1	134	133.9	139.2	134	126	121	132	129
49	1	41	1	129	129	134	136	123	118	127	124
49	1	42	1	126	129	128	133	137	135	152	146
49	1	43	1	129	130	129	129	142	141	152	149
49	1	44	1	133.6	132.8	130	130.7	135	132	142	137
50	1	45	1	125	124	126	131	131	133	142	134
50	1	45	1	140.4	139.5	139.2	139.7	130	121	138	133
51	1	45	1	140	134	139	136	139	129	142	139
51	1	46	1	134	127	132	130	134	131	138	141
51	1	46	1	117	124	126	127	131	124	135	130
51	1	47	1	143	143.4	144	141	131	133	137	138
52	1	48	1	130	134	127	134	129	120	133	135
52	1	49	1	128	120	134	136	138	131	140	139
52	1	49	1	133.6	133.4	135	135.4	128	124	131	136
53	1	50	1	134	126	145	138	128	122	127	130
53	1	51	1	127	121	133	135	133	124	137	136
53	1	53	1	135.2	135.9	131.3	131.7	134	129	137	136
54	1	54	1	128	134	137	146	125	125	137	133
55	1	54	1	133.2	133.2	133.2	133.2	124	130	134	135
56	1	54	1	131.5	132.4	133.4	131.4	139	134	136	139
56	1	55	1	133.3	132.3	137.6	134.3	129	118	133	129
58	1	55	1	132	126	127	129	126	122	136	127
58	1	55	1	122	119	128	130	124	126	132	138
58	1	57	1	135.3	133.4	135.1	132.3	140	138	144	142
59	1	57	1	131	130.6	130.7	130	125	121	135	134
61	1	57	1	132	118	137	129	132	133	138	134
61	1	58	1	132.4	130.9	132.1	133.3	127	131	130	137
61	1	59	1	131.4	131.8	130	130.1	129	124	132	130
62	1	60	1	134	137	153	144	134	133	134	140
62	1	60	1	130	130.8	130.9	130.5	127	120	131	131
63	1	60	1	119	122	120	122	142	133	145	143
63	1	60	1	120	120	124	131	145	133	144	144
63	1	60	1	133.2	135.5	134	136.8	130	127	138	136
65	1	61	1	126	122	127	129	129	134	137	133
66	1	62	1	132	125	140	130	131	122	132	135
66	1	62	1	132	125	127	137	124	131	125	137
67	1	63	1	125	132	131	138	131	136	137	138
68	1	63	1	127	126	135	137	120	120	121	122
69	1	65	1	126	126	130	135	125	132	133	131
70	1	65	1	135.1	135.4	135.5	136.4	134	131	138	136
71	1	66	1	127	130	131	134	130	126	137	132
71	1	67	1	130	133	129	137	127	123	131	129
74	1	69	1	124	126	126	132	133	128	138	140
74	1	69	1	131.9	130.1	130.9	130.3	132	136	134	138
75	1	70	1	128	123	137	127	124	122	131	136
75	1	71	1	137.2	137.5	135.1	134.7	122	120	129	128
78	1	76	1	128	127	131	134	122	121	136	137
80	1	77	1	132.2	130.9	130.1	133.9	128	128	132	131
81	1	77	1	143.6	142.6	139.7	142.5	119	120	131	126
